# Supplementary material for: Perspectives of Positively Charged Nanocrystals of Tedizolid Phosphate as a Topical Ocular Application in Rabbits
Source: Molecules. 2022 Jul 20;27(14):4619. doi: 10.3390/molecules27144619 (PMC9325164; doi:10.3390/molecules27144619)
Supplement: Supplementary file 1 [file molecules-27-04619-s001.zip]

Archive with 1 entries (1 files):
- molecules-1792011-supplementary.pdf
